# Supplementary material for: Oil immersed lossless total analysis system for integrated RNA extraction and detection of SARS-CoV-2
Source: Nat Commun. 2021 Jul 14;12:4317. doi: 10.1038/s41467-021-24463-4 (PMC8280165; doi:10.1038/s41467-021-24463-4)
Supplement: Supplementary file 7 — Source Data [file 41467_2021_24463_MOESM7_ESM.xlsx]

## Sheet: Fig. 5a
SOURCE DATA	Juang et al. 'Oil Immersed Lossless Total Analysis System for Integrated RNA Extraction and Detection of SARS-CoV-2'
Fig. 5a
Sample ID	Medium	RT-qPCR Ct	OIL-TAS rep 1	OIL-TAS rep 2	OIL-TAS rep 3	OIL-TAS result (n=3)
1	PBS	19.32				+ (3/3)
2	PBS	16.53				+ (3/3)
3	RT M4	Neg				– (0/3)
4	UTM	Neg				– (0/3)
5	UTM	30.16				+ (3/3)
6	PBS	18.71				+ (3/3)
7	UTM	Neg				– (0/3)
8	PBS	23.79				+ (3/3)
9	RT M4	Neg				– (0/3)
10	UTM	Neg				– (0/3)
11	UTM	Neg				– (0/3)
12	UTM	Neg				– (0/3)
13	PBS	24.31				+ (3/3)
14	RT M4	Neg				– (0/3)
15	UTM	34.22				Δ (1/3)
16	PBS	Neg				– (0/3)
17	UTM	Neg				– (0/3)
18	UTM	23.5				+ (3/3)
19	UTM	28				+ (3/3)
20	UTM	16.51				+ (3/3)
21	UTM	17.3				+ (3/3)
22	PBS	15.7				+ (3/3)
23	UTM	39				– (0/3)
24	UTM	28.9				+ (3/3)
25	UTM	32				+ (3/3)
26	UTM	17.5				+ (3/3)
27	UTM	28.4				+ (3/3)
28	UTM	23.1				+ (3/3)
29	UTM	29.6				+ (3/3)
30	UTM	25.8				+ (3/3)
31	UTM	16.4				+ (3/3)
32	UTM	19.4				+ (3/3)
33	UTM	21.4				+ (3/3)
34	UTM	23.2				+ (3/3)
35	UTM	17.7				+ (3/3)
36	UTM	20.5				+ (3/3)
37	UTM	20				+ (3/3)
38	UTM	21.3				+ (3/3)
39	PBS	24				+ (3/3)
40	UTM	18.5				+ (3/3)
41	PBS	28.2				+ (3/3)
42	PBS	15.5				+ (3/3)
43	PBS	16.6				+ (3/3)
44	PBS	16.5				+ (3/3)
45	PBS	16.5				+ (3/3)
46	PBS	28.5				+ (3/3)
47	UTM	32.7				Δ (1/3)
48	UTM	21.5				+ (3/3)
49	UTM	23.9				+ (3/3)
50	UTM	17.7				+ (3/3)
51	UTM	25.5				+ (3/3)
52	UTM	26.2				+ (3/3)
53	UTM	21.5				+ (3/3)
54	UTM	28.2				+ (3/3)
55	UTM	18.2				+ (3/3)
56	UTM	15.5				+ (3/3)
57	UTM	25.4				+ (3/3)
58	UTM	14.4				+ (3/3)
59	UTM	23.9				+ (3/3)
60	UTM	19.6				+ (3/3)
61	UTM	18.5				+ (3/3)
62	UTM	21.9				+ (3/3)
63	UTM	30.3				+ (3/3)
64	UTM	35.6				+ (3/3)
65	UTM	18.7				+ (3/3)
66	Saline	23.3				+ (3/3)
67	Saline	36.5				– (0/3)

## Sheet: Fig. 5b
SOURCE DATA	Juang et al. 'Oil Immersed Lossless Total Analysis System for Integrated RNA Extraction and Detection of SARS-CoV-2'
Fig. 5b
Sample ID	Medium	RT-qPCR Ct	OIL-TAS results	OIL-TAS detected
1	UTM	14.4	+	3/3
2	PBS	15.5	+	3/3
56	UTM	15.5	+	3/3
22	PBS	15.7	+	3/3
31	UTM	16.4	+	3/3
44	PBS	16.5	+	3/3
45	PBS	16.5	+	3/3
20	UTM	16.51	+	3/3
2	PBS	16.53	+	3/3
43	PBS	16.6	+	3/3
21	UTM	17.3	+	3/3
26	UTM	17.5	+	3/3
35	UTM	17.7	+	3/3
50	UTM	17.7	+	3/3
55	UTM	18.2	+	3/3
40	UTM	18.5	+	3/3
61	UTM	18.5	+	3/3
65	UTM	18.7	+	3/3
6	PBS	18.71	+	3/3
1	PBS	19.32	+	3/3
32	UTM	19.4	+	3/3
60	UTM	19.6	+	3/3
37	UTM	20	+	3/3
36	UTM	20.5	+	3/3
38	UTM	21.3	+	3/3
33	UTM	21.4	+	3/3
48	UTM	21.5	+	3/3
53	UTM	21.5	+	3/3
62	UTM	21.9	+	3/3
28	UTM	23.1	+	3/3
34	UTM	23.2	+	3/3
66	Saline	23.3	+	3/3
18	UTM	23.5	+	3/3
8	PBS	23.79	+	3/3
49	UTM	23.9	+	3/3
59	UTM	23.9	+	3/3
39	PBS	24	+	3/3
13	PBS	24.31	+	3/3
57	UTM	25.4	+	3/3
51	UTM	25.5	+	3/3
30	UTM	25.8	+	3/3
52	UTM	26.2	+	3/3
19	UTM	28	+	3/3
41	PBS	28.2	+	3/3
54	UTM	28.2	+	3/3
27	UTM	28.4	+	3/3
46	PBS	28.5	+	3/3
24	UTM	28.9	+	3/3
29	UTM	29.6	+	3/3
5	UTM	30.16	+	3/3
63	UTM	30.3	+	3/3
25	UTM	32	+	3/3
47	UTM	32.7	Δ	1/3
15	UTM	34.22	Δ	1/3
64	UTM	35.6	+	3/3
67	Saline	36.5	-	0/3
23	UTM	39	-	0/3

## Sheet: Supplementary Fig. 2
SOURCE DATA	Juang et al. 'Oil Immersed Lossless Total Analysis System for Integrated RNA Extraction and Detection of SARS-CoV-2'
Supplementary Fig. 2
Calibration Curve
Acridine Orange (µg/mL)	Fluorescence (a.u.) Rep 1	Fluorescence (a.u.) Rep 2		Fluorescence (a.u.) Mean	SD
0	93	76		84.5	12.0208
0.15625	2014	2762		2388	528.916
0.3125	5160	5315		5237.5	109.602
0.625	11847	10247		11047	1131.37
1.25	23547	27418		25482.5	2737.21
2.5	53031	50509		51770	1783.32
5	95083	84625		89854	7394.92
10	137585	129960		133772	5391.69
Carryover
	Fluorescence (a.u.)	Interpolated conc. (µg/mL)		Mean conc. (µg/mL)	SD
Rep 1	94280	5.29526		5.73449	0.942659
Rep 2	97437	5.54989
Rep 3	94284	5.29557
Rep 4	97080	5.52053
Rep 5	89012	4.89309
Rep 6	107150	6.4136
Rep 7	102120	5.94962
Rep 8	109189	6.61368
Rep 9	83860	4.5234
Rep 10	92515	5.15752
Rep 11	91604	5.08765
Rep 12	95581	5.39886
Rep 13	96380	5.4634
Rep 14	94043	5.27658
Rep 15	112877	6.99618
Rep 16	123655	8.31703

## Sheet: Supplementary Fig. 5
SOURCE DATA	Juang et al. 'Oil Immersed Lossless Total Analysis System for Integrated RNA Extraction and Detection of SARS-CoV-2'
Supplementary Fig. 5
	Output 1 Time to Threshold	Output 2 Time to Threshold			Output 1 Mean	Output 1 SD	Output 2 Mean	Output 2 SD
NTC rep 1	30	30		NTC	30	0	30	0
NTC rep 2	30	30		RNase P	16.545	1.00323	18.025	1.26927
NTC rep 3	30	30
RNase P rep 1	16.845	16.824		Time to Threshold 30 = Not detected (ND)
RNase P rep 2	17.364	17.898
RNase P rep 3	15.426	19.353
T TEST (Output 1 vs. Output 2) RNase P	0.188268	Not significant (NS)
